# Supplementary material for: Does the Association Between Healthy Lifestyle and Cardiometabolic Variables in Adolescents Depend on Obesity and Its Distribution?
Source: Healthcare (Basel). 2026 Jan 28;14(3):328. doi: 10.3390/healthcare14030328 (PMC12896649; doi:10.3390/healthcare14030328)
Supplement: Supplementary file 1 [file healthcare-14-00328-s001.zip]

Archive with 8 entries (8 files):
- Supplementary Figure 1.jpg
- Supplementary Figure 2.jpg
- Supplementary Figure 3.jpg
- Supplementary Figure 4.jpg
- Supplementary Figure 5.jpg
- Supplementary Figure 6.jpg
- Supplementary Figure captions.pdf
- Supplementary Tables.pdf
